# Supplementary material for: Quantitative approach for cardiac risk assessment and interpretation in tuberculosis drug development
Source: J Pharmacokinet Pharmacodyn. 2018 Mar 8;45(3):457–67. doi: 10.1007/s10928-018-9580-2 (PMC5953981; doi:10.1007/s10928-018-9580-2)
Supplement: Supplementary file 1 — Supplementary material 1 (XLSX 67 kb) [file 10928_2018_9580_MOESM1_ESM.xlsx]

## Sheet: Amiodarone
Amiodarone
IUPAC name: (2-butyl-1-benzofuran-3-yl)-[4-[2-(diethylamino)ethoxy]-3,5-diiodophenyl]methanone
Canonical smiles: CCCCC1=C(C2=CC=CC=C2O1)C(=O)C3=CC(=C(C(=C3)I)OCCN(CC)CC)I
Added: 1/31/14
ICa(L)
channel type	in vitro cell model	stimulation frequency [Hz]	transfection type	temp [oC]	technique	Ca2+bath [mM]	t1 pulse [s]	t2 pulse [s]	holding potential [mV]	depolarization potential [mV]	repolarization potential [mV]	measurement potential [mV]	protocol	data source	PMID	IC50 [μM]	comments
	CHO	0.04	stably	room	PC	1.8	0.15		-40	0		0	step	Kramer 2013	23812503	1.9	QPatch or PatchXpress, Hill coeff n = 0.69
IKr
in vitro cell model	transfection type	temp [oC]	technique	K+bath [mM]	t1 pulse [s]	t2 pulse [s]	holding potential [mV]	depolarization potential [mV]	repolarization potential [mV]	measurement potential [mV]	protocol	data source	PMID	IC50 [μM]	comments
CHO		~21	perforated PC	3.2?	1	2	-70	40	-30	-30	step	Männikkö 2010	19673885	1.9 (1.42)*	IonWorks, rapid potency comparison and re-examined, see PMID 19673885 for details
CHO	stably	25+-0.5	whole cell PC	4	0.4	0.4	-80	20	-40	-40	step	Yao 2008	18587422	0.546
CHO	stably	35+-2	whole cell PC	4	1	0.5	-80	20		-40	step	Guo 2005	15936217	0.048	?
CHO	stably	35-37	whole cell PC	4	0.5	0.5	-80	20	-40	-40	step prepusle (-40 mV)	Polonchuk 2013	22303293	0.17	automated procedure on Patchliner
HEK		20-23	whole cell PC		2	2	-80	20	-50	-50	step	Wible 2005	15950494	0.015	Hill coeff n = 1
HEK	stably	23+-1	whole cell 1-electrode VC	4	4	5.7		20	-50	-50	step	Wu 2008	18006430	0.8
HEK		36-38	whole cell PC	4	0.5	0.5	-75	10	-40	-40	step	Chiu 2004	15272206	0.0259
HEK	stably	36-38	whole cell PC	4	2	4	-80	20	-40	-40	step	Zhang 2010	20493497	0.047	Hill coeff n = 1.1
HEK	stably	36-38	whole cell PC	4	2	4	-80	20	-40	-40	step	Du 2011	21489024	0.06318	pH = 7.4
HEK	stably	36-38	whole cell PC	4	2	4	-80	20	-40	-40	step	Du 2011	21489024	0.08378	pH = 6.3
HEK	stably	37+-1	whole cell PC	4	1	4	-40	30	-40	-40	step	Ridley 2004a	15541373	0.07
HEK	stably	room	whole cell PC	5.4	5	5	-80	20	-50	-50	step	Mirams 2011	21300721	0.03	Hill coeff n = 1
HEK	stably	room	PC	4	2	2	-80	40	-40	-40	step prepulse	Kramer 2013	23812503	0.86	QPatch or PatchXpress, Hill coeff = 1.09
HEK	stably	room	whole cell PC	4	5	1.7	-80	20	-50	-50	step	Huang 2010	21158687	1.072	PatchXpress
XO		20	voltage-clamp 2-electrode	5	0.4	0.4	-80	30		-60	step	Kiehn 1999	10208308	9.8
XO		21-23	voltage-clamp 2-electrode	10	1.2	1.2	-80	40	-40	-40	step	Lin 2007	15821840	24.7
XO		21-23	voltage-clamp 2-electrode	5	1.2	1.2	-80	40	-40	-40	step	Lin 2007	15821840	37
XO		22-24	voltage-clamp 2-electrode		2	2	-90	0		-80	step	Niwa 2003		15	Voltage-Dependent Effects of Amiodarone on D540K HERG Channels
XO		22-24	voltage-clamp 2-electrode	5.4	2	0	-90	40		-70	step	Kamiya 2001a	11238279	37.9	?
XO			voltage-clamp 2-electrode	2	0.3	0.3		20	-40	-40	step	Stork 2007	17592502	4.6	stimulation frequency 1 Hz, Hill coeff n = 2.29
XO			voltage-clamp 2-electrode	2	0.3	0.3		20	-40	-40	step	Stork 2007	17592502	7.17	stimulation frequency 0.03 Hz, Hill coeff n = 1.4
IKs
channel type	in vitro cell model	transfection type	temp [oC]	technique	K+bath [mM]	t1 pulse [s]	t2 pulse [s]	holding potential [mV]	depolarization potential [mV]	repolarization potential [mV]	measurement potential [mV]	protocol	data source	PMID	IC50 [μM]	comments
	guinea pig VM		34-36	whole cell PC	5.4	2		-50	30		-50		Zankov 2005	15817093	1.2	Hill coeff n = 1.23
	guinea pig VM		34-36	whole cell PC	5.4	0.5		-50	30		-50		Zankov 2005	15817093	1.74
	guinea pig VM		34-36	whole cell PC	5.4	0.2		-50	30		-50		Zankov 2005	15817093	3.84
KvLQT1/minK	XO		22-24	voltage-clamp 2-electrode	5.4	7.5			-2	-80	-50		Kamiya 2001	11238279	>300
INa
channel type	in vitro cell model	transfection type	stimulation frequency [Hz]	temp [oC]	technique	Na+ bath [mM]	t1 pulse [s]	t2 pulse [s]	holding potential [mV]	depolarization potential [mV]	repolarization potential [mV]	measurement potential [mV]	protocol	data source	PMID	IC50 [μM]	comments
	CHO		0.1	room	PC	137+NaOH	0.2		-120	-10		-10		Kramer 2013	23812503	15.9	QPatch or PatchXpress, Hill coeff = 0.97
SCN5A	HEK		0.1	22-24	whole cell PC	140+NaOH	0.7		-140	-20				Wu 2008	18006430	3	Hill coeff n =0.6
SCN5A	HEK		0.1	22-24	whole cell PC	140+NaOH	0.024		-140	-20				Wu 2008	18006430	178.1	Hill coeff n = 1.5
	rabbit VM		1	22-25	whole cell PC	10	0.1		-90	-30		-30	step	Suzuki 2013	23341577	40.4

## Sheet: Citalopram
Citalopram
IUPAC name: 1-[3-(dimethylamino)propyl]-1-(4-fluorophenyl)-3H-2-benzofuran-5-carbonitrile
Canonical smiles: CN(C)CCCC1(C2=C(CO1)C=C(C=C2)C#N)C3=CC=C(C=C3)F
Added: 1/31/14
ICa(L)
channel type	in vitro cell model	stimulation frequency [Hz]	transfection type	temp [oC]	technique	Ca2+bath [mM]	t1 pulse [s]	t2 pulse [s]	holding potential [mV]	depolarization potential [mV]	repolarization potential [mV]	measurement potential [mV]	protocol	data source	PMID	IC50 [μM]	comments
	guinea pig VM	0.33		20-24	whole cell PC	1	0.07		-50	0		0	step	Zahradnik 2007	18048694	64.5	Hill ceof n = 1
	guinea pig VM			35-37	whole cell PC	1.8	0.6		-40	10		10	step	Witchel 2002	11852052	>30 and <100
	rat VM				whole cell PC	2			-80				step	Hamplova-Peichlova 2002	12234126	60.3
IKr
in vitro cell model	transfection type	temp [oC]	technique	K+ bath [mM]	t1 pulse [s]	t2 pulse [s]	holding potential [mV]	depolarization potential [mV]	repolarization potential [mV]	measurement potential [mV]	protocol	data source	PMID	IC50 [μM]	comments
CHO	transiently	20	whole cell PC	4	2	2	-80	20	-80	-40	step	Witchel 2002	11852052	3.97
HEK		22-24	whole cell PC	5	2	4	-80	20	-40	-40	step	Chae 2013	24045971	2.6	S-enantimer, Hill coeff n = 1.1
HEK		22-24	whole cell PC	5	2	4	-80	20	-40	-40	step	Chae 2013	24045971	3.2	Hill coeff n = 1.2
HEK	stably	35-37	whole cell PC	4	2	2	-80	20	-80	-40	step	Witchel 2002	11852052	3.97	Hill coeff n = 0.75

## Sheet: Clarithromycin
Clarithromycin
IUPAC name: (3R,4S,5S,6R,7R,9R,11R,12R,13S,14R)-6-[(2S,3R,4S,6R)-4-(dimethylamino)-3-hydroxy-6-methyloxan-2-yl]oxy-14-ethyl-12,13-dihydroxy-4-[(2R,4R,5S,6S)-5-hydroxy-4-methoxy-4,6-dimethyloxan-2-yl]oxy-7-methoxy-3,5,7,9,11,13-hexamethyl-oxacyclotetradecane-2,10-dione
Canonical smiles: CCC1C(C(C(C(=O)C(CC(C(C(C(C(C(=O)O1)C)OC2CC(C(C(O2)C)O)(C)OC)C)OC3C(C(CC(O3)C)N(C)C)O)(C)OC)C)C)O)(C)O
Added: 1/31/14
IKr
in vitro cell model	transfection type	temp [oC]	technique	K+ bath [mM]	t1 pulse [s]	t2 pulse [s]	holding potential [mV]	depolarization potential [mV]	repolarization potential [mV]	measurement potential [mV]	protocol	data source	PMID	IC50 [μM]	comments
CHO					1	2	-80	20	-40	-40	step	Abbott 1999	10219239	750
HEK	stably	20-23	whole cell PC	4	0.5	1	-60	60	-80	-40	step	Saenen 2007	17531263	170	Hill coeff n = 1
HEK	stably	35+-1	whole cell PC	4	1	120	-80	20		-40	step ramp	Volberg 2002	12065733	32.9	Hill coeff n = 0.98
HEK	stably	35-37	whole cell PC	4	0.5	0.5	-80	10	-80	-40	step	Stanat 2003	14674677	45.7	Hill coeff n = 1

## Sheet: Quinidine
Quinidine
IUPAC name: (S)-[(2R,4S,5R)-5-ethenyl-1-azabicyclo[2.2.2]octan-2-yl]-(6-methoxyquinolin-4-yl)methanol
Canonical smiles: COC1=CC2=C(C=CN=C2C=C1)C(C3CC4CCN3CC4C=C)O
Added: 1/31/14
ICa(L)
channel type	in vitro cell model	stimulation frequency [Hz]	transfection type	temp [oC]	technique	Ca2+bath [mM]	t1 pulse [s]	t2 pulse [s]	holding potential [mV]	depolarization potential [mV]	repolarization potential [mV]	measurement potential [mV]	protocol	data source	PMID	IC50 [μM]	comments
	CHO	0.04	stably	room	PC	1.8	0.15		-40	0		0	step	Kramer 2013	23812503	6.4	QPatch or PatchXpress, Hill coeff n = 0.68
	guinea pig VM			room	whole cell PC	1.8	0.4		-40	0		0	step	Mirams 2011	21300721	15.6	Hill coeff n = 1
	HEK		stably	room	whole cell PC	10	0.5		-80	10		10	step	Champeroux 2011	21224008	49
	rat VM	2		36	whole cell PC	1.8	0.1		-40	0		0	step	Michel 2002	12180412	10
IKr
in vitro cell model	transfection type	temp [oC]	technique	K+bath [mM]	t1 pulse [s]	t2 pulse [s]	holding potential [mV]	depolarization potential [mV]	repolarization potential [mV]	measurement potential [mV]	protocol	data source	PMID	IC50 [μM]	comments
CHO	stably	37	whole cell PC	4	2	4	-80	20	-80	-40	step prepulse	McPate 2006	16842817	0.62	prepulse-40
CHO	stably	25+-0.5	whole cell PC	4	0.4	0.4	-80	20	-40	-40	step	Yao 2008	18587422	1.5
CHO	stably	35+-2	whole cell PC	4	1	0.5	-80	20		-40	step	Guo 2005	15936217	0.686	?
CHO	stably	35-37	whole cell PC	4	0.5	0.5	-80	20	-40	-40	step prepusle (-40 mV)	Polonchuk 2013	22303293	0.35	automated procedure on Patchliner
CHO	stably	35-37	whole cell PC	4	0.5	0.5	-80	20	-40	-40	step prepusle (-40 mV)	Polonchuk 2013	22303293	0.6
CHO	stably	room	whole cell PC	5	4	4	-80	20	-80	-80	step	Kang 2001b	11561091	0.547
CHO	stably	room	whole cell PC	4	2	1	-80	20	-40	-40	step	Xia 2011	21362439	2.1	Hill coeff n = 1.0
CHO		room	whole cell PC	5	3	0	-80	20	-110	20	step	Perrin 2008	18701618	3.2
HEK		20-23	whole cell PC		2	2	-80	20	-50	-50	step	Wible 2005	15950494	1.07	Hill coeff n = 1
HEK	stably	20-24	whole cell PC	4	2	2	-80	20	-50	-50	step	Kirsch 2004	15385083	0.89
HEK		22+-2	whole cell PC	4	1	1	-80	30	-40	-40	step	Ducroq 2007	17604185	0.33
HEK	stably	35.5+-0.5	whole cell PC	4	5	5	-80	0	-50	-50	step	Champeroux 2011 Ouille	21224008	0.23
HEK	stably	35+-2	whole cell PC	4	2	2	-80	20	-50	-50	step	Kirsch 2004	15385083	0.82
HEK	stably	35+-2	whole cell PC	4	0.5	0.5	-80	20	-50	-50	step	Kirsch 2004	15385083	0.86
HEK	stably	35+-2	whole cell PC	4	1	200	-80	20		-80	step ramp	Kirsch 2004	15385083	1.07	0.5 V/s
HEK	stably	37+-1	whole cell PC	4	0.5	0.5	-40	30	-40	-40	step	Paul 2002	12086981	0.41
HEK	stably	room	whole cell PC	4	5	1.7	-80	20	-50	-50	step	Huang 2010	21158687	0.263027	PatchXpress
HEK		room										Guth 2004	15172012	0.58
HEK	stably	room	PC	4	2	2	-80	40	-40	-40	step prepulse	Kramer 2013	23812503	0.72	QPatch or PatchXpress, Hill coeff = 1.00
HEK	stably	room	whole cell PC	4								Wang poster "Evaluation of cardiac libility of drugs by two in vitro functional assays"		1.071	PatchXpress
HEK	stably	room	whole cell PC	1	2	2	-50	40	-50	-50	step	Limberis 2006	17042915	1.14	PatchXpress
HEK	stably	room	whole cell PC	5	2	2	-50	40	-50	-50	step	Limberis 2006	17042915	1.57	PatchXpress
HEK	stably	room	whole cell PC	20	2	2	-50	40	-50	-20	step	Limberis 2006	17042915	1.8	PatchXpress
HEK	stably	room	whole cell PC	10	2	2	-50	40	-50	-50	step	Limberis 2006	17042915	2	PatchXpress
HEK			PC	4	5	5	-50	20	-50	-50	step	Donovan 2011	21996251	1.1	PatchXpress, frozen cells
HEK			PC	4	5	5	-50	20	-50	-50	step	Donovan 2011	21996251	1.4	PatchXpress
XO		18-22	voltage-clamp 2-electrode	0	1	0.3	-100	20	-60	-60	step	Barrows 2009	19617705	2.99	Hill coeff n = 0.99
XO		18-22	voltage-clamp 2-electrode	20	1	0.3	-100	20	-60	-60	step	Barrows 2009	19617705	17.8	Hill coeff n = 1.01
XO		21-22	voltage-clamp 2-electrode	2.5	2	2	-80	30	-60	-60	step	Lees-Miller 1999	10648647	8
XO		21-23	voltage-clamp 2-electrode	5	1.2	1.2	-80	40	-40	-40	step	Lin 2007	15821840	9.1
XO		21-23	voltage-clamp 2-electrode	5	1.2	1.2	-80	40	-40	-40	step	Lin 2005a	15821840	9.9
XO		21-23	voltage-clamp 2-electrode	10	1.2	1.2	-80	40	-40	-40	step	Lin 2007	15821840	27.6
XO		22-24	voltage-clamp 2-electrode	3	4	6	-80	20	-80	-60	step	Tsujimae 2004	15189761	2.5
XO		22-24	voltage-clamp 2-electrode	2	4	4	-80	0		-70	step	Sanchez-Chapula 2003	12695533	4.6
XO		22-24	voltage-clamp 2-electrode	2	4	4	-80	0		-140	step	Sanchez-Chapula 2003	12695533	5.2
XO		room	voltage-clamp 2-electrode	2	0.025	0	-110	0		0	step	Weerapura 2002	11927665	16.8	?
XO?/tsa			voltage-clamp 2-electrode	4	0.2	5	-80	50		1.4	step	Po 1999	10028924	0.32
												Ekins 2013	23651875	2.371	IonWorks
IKs
channel type	in vitro cell model	transfection type	temp [oC]	technique	K+bath [mM]	t1 pulse [s]	t2 pulse [s]	holding potential [mV]	depolarization potential [mV]	repolarization potential [mV]	measurement potential [mV]	protocol	data source	PMID	IC50 [μM]	comments
KvLQT1/minK	CHO	stably	room	whole cell PC	5	1		-80	20	-80	20		Kang 2001	11561091	44
KvLQT1/minK	HEK	transiently	35-36	perforated PC	4	5	5	-80	60	-30	-30		Champeroux 2011	21224008	>100	8% at concentration of 100 uM
INa
channel type	in vitro cell model	transfection type	stimulation frequency [Hz]	temp [oC]	technique	Na+ bath [mM]	t1 pulse [s]	t2 pulse [s]	holding potential [mV]	depolarization potential [mV]	repolarization potential [mV]	measurement potential [mV]	protocol	data source	PMID	IC50 [μM]	comments
hNav1.5	CHO		3	room	whole cell PC	147	0.05		-90	0		0		Harmer 2008	17980627	10.4
	CHO		0.1	room	PC	137+NaOH	0.2		-120	-10		-10		Kramer 2013	23812503	14.6	QPatch or PatchXpress, Hill coeff = 1.22
	guinea pig VM		1	room	whole cell PC		0.05		-120	-30		-30		Hara 1998	9592721	>30
hNav1.5	HEK		0.1	room	whole cell PC	40	0.02		-100	-30		-100		Mirams 2011	21300721	16.6	Hill coeff n = 1
Nav1.5	HEK		2	room	whole cell PC	70	0.03		-100	-30		-30		Champeroux 2011	21224008	21
hNav1.5	HEK		2		PC	35	0.05		-120	-30		-120		Donovan 2011	21996251	12.6	PatchXpress, frozen cells
hNav1.5	HEK		0.5		PC	35	0.05		-120	-30		-120		Donovan 2011	21996251	28	PatchXpress, frozen cells
hNav1.5	HEK		0.5		PC	35	0.05		-120	-30		-120		Donovan 2011	21996251	46.6	PatchXpress

## Sheet: Dofetilide
Dofetilide
IUPAC name: N-[4-[2-[2-[4-(methanesulfonamido)phenoxy]ethyl-methylamino]ethyl]phenyl]methanesulfonamide
Canonical smiles: CN(CCC1=CC=C(C=C1)NS(=O)(=O)C)CCOC2=CC=C(C=C2)NS(=O)(=O)C
Added: 1/31/14
ICa(L)
channel type	in vitro cell model	stimulation frequency [Hz]	transfection type	temp [oC]	technique	Ca2+bath [mM]	t1 pulse [s]	t2 pulse [s]	holding potential [mV]	depolarization potential [mV]	repolarization potential [mV]	measurement potential [mV]	protocol	data source	PMID	IC50 [μM]	comments
	CHO	0.04	stably	room	PC	1.8	0.15		-40	0		0	step	Kramer 2013	23812503	26.7	QPatch or PatchXpress, Hill coeff n = 1.00
	HEK		stably	room	whole cell PC	10	0.5		-80	10		10	step	Champeroux 2011	21224008	>10
														Mirams 2014	25087753	158.489	IonWorks Quatro
IKr
in vitro cell model	transfection type	temp [oC]	technique	K+bath [mM]	t1 pulse [s]	t2 pulse [s]	holding potential [mV]	depolarization potential [mV]	repolarization potential [mV]	measurement potential [mV]	protocol	data source	PMID	IC50 [μM]	comments
canine PF	stably	37	whole cell PC	4			-80				AP 2s interval	Milnes 2010	20172036	0.007
CHO		~21	perforated PC	3.2?	1	2	-70	40	-30	-30	step	Männikkö 2010	19673885	0.064 (0.086)*	IonWorks, rapid potency comparison and re-examined, see PMID 19673885 for details
CHO		21-23	whole cell PC	3			-90	50	-50	-50	step	Li 2012	22609836	0.0179
CHO	stably	35+-2	whole cell PC	5.6	1	0.5	-80	20		-40	step	Guo 2005	15936217	0.005	?
CHO	stably	35-37	whole cell PC	4	0.5	0.5	-80	20	-40	-40	step prepusle (-40 mV)	Polonchuk 2013	22303293	0.058	automated procedure on Patchliner
CHO	stably	room	whole cell PC	5	2	2	-80	20	-80	-40	step	Pearlstein 2003	12729675	0.01
CHO	stably	room	whole cell PC	5	2	2	-80	20	-40	-40	step	Kang 2004	14711935	0.011
CHO		room	whole cell PC	5	3	0	-80	20	-110	20	step	Perrin 2008	18701618	0.051
CHO		room	PC		1	2	-70	40	-30	-30	step	Di Veroli 2012	23103500	0.19	IonWorks
CHO			? PC									Frederiksen 2001		0.51	Comparison of pro-arrhythmic potential of compounds with blocking effect of the HERG K+ channel
guinea pig VM	stably	37	whole cell PC	4			-80				AP 2s interval	Milnes 2010	20172036	0.004
guinea pig VM	stably	37	whole cell PC	4			-80				AP 12s interval	Milnes 2010	20172036	0.012
HEK	stably	37	whole cell PC	4	2	4	-80	20	-40	-40	step	Milnes 2010	20172036	0.0035
HEK	stably	37	whole cell PC	4	1	200	-80	20	-80	-80	step ramp	Milnes 2010	20172036	0.004	0.5V/s
HEK	stably	37	whole cell PC	4	2	4	-80	-20	-40	-40	step	Milnes 2010	20172036	0.005
HEK	stably	37	whole cell PC	4	0.5	0.5	-75	10	-40	-40	step	Borsini 2012	22391528	0.015
HEK	stably	20-22	whole cell PC	5.6	2	2	-80	20	-40	-40	step	Friemel 2010	20071423	0.0129
HEK	stably	21-23	whole cell PC	1	2	2	-80	40	-50	-50	step	Limberis 2006	17042915	0.043
HEK	stably	21-23	whole cell PC	20	2	2	-80	40	-50	-20	step	Limberis 2006	17042915	0.046
HEK	stably	35.5+-0.5	whole cell PC	4	5	5	-80	0	-50	-50	step	Champeroux 2011 Ouille	21224008	0.01
HEK	stably	36-38	whole cell PC	4	2	4	-80	20	-40	-40	step	Du 2011	21489024	0.00976	pH = 7.4, Hill coeff n = 0.89
HEK	stably	36-38	whole cell PC	4	2	4	-80	20	-40	-40	step	Du 2011	21489024	0.0867	pH = 6.3
HEK	stably	room	whole cell PC	4								Wang poster "Evaluation of cardiac libility of drugs by two in vitro functional assays"		0.015	PatchXpress
HEK	stably	room	whole cell PC	4	5	1.7	-80	20	-50	-50	step	Huang 2010	21158687	0.0179	PatchXpress
HEK	stably	room	whole cell PC	5	2	2	-50	40	-50	-50	step	Limberis 2006	17042915	0.025	PatchXpress
HEK	stably	room	whole cell PC	10	2	2	-50	40	-50	-50	step	Limberis 2006	17042915	0.025	PatchXpress
HEK		room										Guth 2004	15172012	0.027
HEK	stably	room	whole cell PC	4	0.5	2	-80	60	-80	-40	step	Lu 2008	18493243	0.029	prepulse -60
HEK	stably	room	PC	4	2	2	-80	40	-40	-40	step prepulse	Kramer 2013	23812503	0.03	QPatch or PatchXpress, Hill coeff = 1.20
HEK	stably	room	whole cell PC	20	2	2	-50	40	-50	-20	step	Limberis 2006	17042915	0.03	PatchXpress
HEK	stably	room	whole cell PC	1	2	2	-50	40	-50	-50	step	Limberis 2006	17042915	0.034	PatchXpress
HEK	stably	room	whole cell PC	4	1	0.5	-80	20	-120	-120	step	Himmel 2012	22074238	0.036
HEK	stably	room	whole cell PC		1	1	-80	40	-50	-50	step	Davie 2004	15574182	0.158
L		room	whole cell PC	5								Rampe 1997	9395068	0.0153
XO		20	voltage-clamp 2-electrode	5	1.6	1.6	-80	0		-70	step prepulse	Ficker 1998	9486667	0.31	prepulse 0
XO		20	voltage-clamp 2-electrode	5	0.4	0.4	-80	0		-70	step	Kiehn 1996	8921803	0.595	?
XO		20	voltage-clamp 2-electrode	2	0.4	0.4	-80	0		-70	step	Kiehn 1996	8921803	0.644	?
XO		20	voltage-clamp 2-electrode	20	0.4	0.4	-80	0		-70	step	Kiehn 1996	8921803	0.692	?
XO		18-20	voltage-clamp 2-electrode	5	2	2	-70	0	-70	-50	step	Dong 2004	15125690	0.192
XO		21+-1	voltage clamp 2-electrode	2	2	0	-80	0	-60	-60	step	Ishii 2003	12618227	0.49
XO		21-22	voltage-clamp 2-electrode	2.5	2	2	-80	30	-60	-60	step	Lees-Miller 1999	10648647	0.125
XO		21-23	voltage-clamp 2-electrode	5	1.2	1.2	-80	40	-40	-40	step	Lin 2005a	15821840	0.5
XO		21-23	voltage-clamp 2-electrode	5	1.2	1.2	-80	40	-40	-40	step	Lin 2007	15821840	1.5
XO		21-23	voltage-clamp 2-electrode	10	1.2	1.2	-80	40	-40	-40	step	Lin 2007	15821840	2.7
XO		22-24	voltage-clamp 2-electrode	3	4	6	-80	20	-80	-60	step	Tsujimae 2004	15189761	0.073
XO		22-24	voltage-clamp 2-electrode	2	5	0	-90	0	-90	0	step	Kamiya 2006	16474003	0.42	?Block was defined as the decrease in current measured at 0 mV and at the end of the 5-s pulses
XO		room	voltage-clamp 2-electrode	2	5	0.4	-90	0		-70	step	Perry 2006	16291873	0.0473
XO		room	voltage-clamp 2-electrode	2	0.025	0	-80	0		0	step	Weerapura 2002	11927665	0.11	?
												Mirams 2014	25087753	0.01	"manual PC from Gintant 2011 PMID: 20807552
												Mirams 2014	25087753	0.126	IonWorks Quatro
												Mirams 2014	25087753	0.631	IonWorks Barracuda
IKs
channel type	in vitro cell model	transfection type	temp [oC]	technique	K+bath [mM]	t1 pulse [s]	t2 pulse [s]	holding potential [mV]	depolarization potential [mV]	repolarization potential [mV]	measurement potential [mV]	protocol	data source	PMID	IC50 [μM]	comments
	guinea pig VM		34-36	suction microelectrode voltage-clamp	4	1		-40	50				Jurkiewicz 1993	8417848	>100
KvLQT1/minK	HEK	transiently	35-36	perforated PC	4	5	5	-80	60	-30	-30		Champeroux 2011	21224008	>10
													Mirams 2014	25087753	158.489	IonWorks Quatro
													Mirams 2014	25087753	251.189	IonWorks Quatro
INa
channel type	in vitro cell model	transfection type	stimulation frequency [Hz]	temp [oC]	technique	Na+ bath [mM]	t1 pulse [s]	t2 pulse [s]	holding potential [mV]	depolarization potential [mV]	repolarization potential [mV]	measurement potential [mV]	protocol	data source	PMID	IC50 [μM]	comments
	CHO		0.1	room	PC	137+NaOH	0.2		-120	-10		-10		Kramer 2013	23812503	162.1	QPatch or PatchXpress, Hill coeff = 1.00
Nav1.5	HEK		2	room	whole cell PC	70	0.03		-100	-30		-30		Champeroux 2011	21224008	>10
														Mirams 2014	25087753	316.228	IonWorks Quatro
														Mirams 2014	25087753	630.957	IonWorks Quatro

## Sheet: Fexofenadine
Fexofenadine
IUPAC name: 2-[4-[1-hydroxy-4-[4-[hydroxy(diphenyl)methyl]piperidin-1-yl]butyl]phenyl]-2-methylpropanoic acid
Canonical smiles: CC(C)(C1=CC=C(C=C1)C(CCCN2CCC(CC2)C(C3=CC=CC=C3)(C4=CC=CC=C4)O)O)C(=O)O
Added: 1/31/14
IKr
in vitro cell model	transfection type	temp [oC]	technique	K+bath [mM]	t1 pulse [s]	t2 pulse [s]	holding potential [mV]	depolarization potential [mV]	repolarization potential [mV]	measurement potential [mV]	protocol	data source	PMID	IC50 [μM]	comments
CHO		~21	perforated PC	3.2?	1	2	-70	40	-30	-30	step	Männikkö 2010	19673885	209.1 (182.0)*	IonWorks, rapid potency comparison and re-examined, see PMID 19673885 for details
CHO	stably	room	whole cell PC	5	2	2	-80	20	-80	-40	step	Pearlstein 2003	12729675	23
HEK		20-23	whole cell PC		2	2	-80	20	-50	-50	step	Wible 2005	15950494	11	Hill coeff n = 1
HEK	stably	22-23	whole cell PC	4	4	5.7	-80	20	-80	-50	step	Rajamani 2002	12070109	65.1
XO		room	voltage-clamp 2-electrode	2	1	1	-80	40	-80	-80	step	Scherer 2002	12411421	>100
IKs
channel type	in vitro cell model	transfection type	temp [oC]	technique	K+bath [mM]	t1 pulse [s]	t2 pulse [s]	holding potential [mV]	depolarization potential [mV]	repolarization potential [mV]	measurement potential [mV]	protocol	data source	PMID	IC50 [μM]	comments
KvLQT1/minK	CHO	stably	room	whole cell PC	5.4	10		-80	40	-50	40		Lacerda 2001		20.4	Comparison of block among cloned cardiac potassium channels by non-antiarrhythmic drugs

## Sheet: Hydrodolasetron
MDL74156 (Hydrodolasetron)
IUPAC name: (1r,3R,5S,7S,10R)-10-hydroxy-8- azatricyclo[5.3.1.0^{3,8}]undecan-5-yl 1H-indole-3- carboxylate
Canonical smiles: C1C2CC3CC(CC1N3CC2O)OC(=O)C4=CNC5=CC=CC=C54
Added: 1/31/14
IKr
in vitro cell model	transfection type	temp [oC]	technique	K+bath [mM]	t1 pulse [s]	t2 pulse [s]	holding potential [mV]	depolarization potential [mV]	repolarization potential [mV]	measurement potential [mV]	protocol	data source	PMID	IC50 [μM]	comments
HEK	stably	room	whole cell PC	5	2	2	-80	20	-80	-40	step	Kuryshev 2000	11046096	12.1	name [MarvinSketch]
IKs
channel type	in vitro cell model	transfection type	temp [oC]	technique	K+bath [mM]	t1 pulse [s]	t2 pulse [s]	holding potential [mV]	depolarization potential [mV]	repolarization potential [mV]	measurement potential [mV]	protocol	data source	PMID	IC50 [μM]	comments
KvLQT1/minK	HEK	stably	room	whole cell PC	5	4		-80	20		20		Kuryshev 2000	11046096	>10	name [MarvinSketch]
INa
channel type	in vitro cell model	transfection type	stimulation frequency [Hz]	temp [oC]	technique	Na+bath [mM]	t1 pulse [s]	t2 pulse [s]	holding potential [mV]	depolarization potential [mV]	repolarization potential [mV]	measurement potential [mV]	protocol	data source	PMID	IC50 [μM]	comments
SCN5A	HEK		3	room	whole cell PC	40			-90					Kuryshev 2000	11046096	8.5	name [MarvinSketch]

## Sheet: Moxi
Moxifloxacin
IUPAC name: 7-[(4aS,7aS)-1,2,3,4,4a,5,7,7a-octahydropyrrolo[3,4-b]pyridin-6-yl]-1-cyclopropyl-6-fluoro-8-methoxy-4-oxoquinoline-3-carboxylic acid
Canonical smiles: COC1=C2C(=CC(=C1N3CC4CCCNC4C3)F)C(=O)C(=CN2C5CC5)C(=O)O
Added: 1/31/14
ICa(L)
channel type	in vitro cell model	stimulation frequency [Hz]	transfection type	temp [oC]	technique	Ca2+bath [mM]	t1 pulse [s]	t2 pulse [s]	holding potential [mV]	depolarization potential [mV]	repolarization potential [mV]	measurement potential [mV]	protocol	data source	PMID	IC50 [μM]	comments
	CHO	0.04	stably	room	PC	1.8	0.15		-40	0		0	step	Kramer 2013	23812503	173	QPatch or PatchXpress, Hill coeff n = 1.00
	HEK		stably	room	whole cell PC	10	0.5		-80	10		10	step	Champeroux 2011	21224008	>100	10% block at concentration of 100 µM
														Mirams 2014	25087753	398.107	IonWorks Quatro
IKr
in vitro cell model	transfection type	temp [oC]	technique	K+bath [mM]	t1 pulse [s]	t2 pulse [s]	holding potential [mV]	depolarization potential [mV]	repolarization potential [mV]	measurement potential [mV]	protocol	data source	PMID	IC50 [μM]	comments
CHO		~21	perforated PC	3.2?	1	2	-70	40	-30	-30	step	Männikkö 2010	19673885	80.5	IonWorks
CHO	stably	23+-1	whole cell PC	5.4	1	1	-80	20	-40	-40	step	Bischoff 2000	11040340	102.63
CHO	stably	25+-0.5	whole cell PC	4	0.4	0.4	-80	20	-40	-40	step	Yao 2008	18587422	235
CHO	stably	35-37	whole cell PC	4	0.5	0.5	-80	20	-40	-40	step prepusle (-40 mV)	Polonchuk 2013	22303293	34	automated procedure on Patchliner
CHO	stably	room	whole cell PC	5	2	2	-80	20	-40	-40	step	Kang 2001	11125032	129
HEK	stably	22	whole cell PC	4	2	4	-80	20	-80	-40	step	Alexandrou 2006	16474415	61
HEK	stably	22	whole cell PC	4	1	200	-80	20	-80	-80	step ramp	Alexandrou 2006	16474415	65	0.5 V/s
HEK	stably	35.5+-0.5	whole cell PC	4	5	5	-80	0	-50	-50	step	Champeroux 2011 Ouille	21224008	>100	37% block at concentration of 100 uM
HEK	stably	35+-1	whole cell PC	4	1	200	-80	20	-80	-80	step ramp	Chen 2005	16158069	35.7	0.5 V/s
HEK	stably	35-37	whole cell PC	4	1	200	-80	20	-80	-80	step ramp	Alexandrou 2006	16474415	29	0.5 V/s
HEK	stably	36.5-37	whole cell PC	5	3	4	-80	0	-50	-50	step	Martin 2004	15076220	58.5	Hill coeff n = 0.92
HEK	stably	37+-1	whole cell PC	4	0.5	0.5	-75	10	-40	-40	step	Lacroix 2003	14512100	74.7
HEK	stably	room	PC	4	2	2	-80	40	-40	-40	step prepulse	Kramer 2013	23812503	86.2	QPatch or PatchXpress, Hill coeff = 0.94
HEK	stably	room	whole cell PC	4	2	2	-80	60	-40	-40	step prepulse	Lu 2006	17054943	99	prepulse-60
HEK	stably		whole cell PC	4	2	4	-80	20	-80	-40	step	Alexandrou 2006	16474415	61
HEK	stably											Thomsen 2006		102	Hill coeff n = 0.66
HEK			whole cell PC									Eichenbaum 2012	22289150	122	PatchExpress
												Mirams 2014	25087753	79.433	"manual PC from Gintant 2011 PMID: 20807552
												Mirams 2014	25087753	398.107	IonWorks Quatro
IKs
channel type	in vitro cell model	transfection type	temp [oC]	technique	K+bath [mM]	t1 pulse [s]	t2 pulse [s]	holding potential [mV]	depolarization potential [mV]	repolarization potential [mV]	measurement potential [mV]	protocol	data source	PMID	IC50 [μM]	comments
KvLQT1/minK	HEK	transiently	35-36	perforated PC	4	5	5	-80	60	-30	-30		Champeroux 2011	21224008	>100	37% block at concentration of 100 uM
													Mirams 2014	25087753	158.489	IonWorks Quatro
													Mirams 2014	25087753	398.107	IonWorks Quatro
INa
channel type	in vitro cell model	transfection type	stimulation frequency [Hz]	temp [oC]	technique	Na+ bath [mM]	t1 pulse [s]	t2 pulse [s]	holding potential [mV]	depolarization potential [mV]	repolarization potential [mV]	measurement potential [mV]	protocol	data source	PMID	IC50 [μM]	comments
	CHO		0.1	room	PC	137+NaOH	0.2		-120	-10		-10		Kramer 2013	23812503	1112	QPatch or PatchXpress, Hill coeff = 1.00
Nav1.5	HEK		2	room	whole cell PC	70	0.03		-100	-30		-30		Champeroux 2011	21224008	>100	20% block at concentration of 100 uM
														Mirams 2014	25087753	39.811	IonWorks Quatro
														Mirams 2014	25087753	251.189	IonWorks Quatro
														Eichenbaum 2012	22289150	>300	PatchExpress

## Sheet: Propafenon
Propafenone
IUPAC name: 1-[2-[2-hydroxy-3-(propylamino)propoxy]phenyl]-3-phenylpropan-1-one
Canonical smiles: CCCNCC(COC1=CC=CC=C1C(=O)CCC2=CC=CC=C2)O
Added: 1/31/14
ICa(L)
channel type	in vitro cell model	stimulation frequency [Hz]	transfection type	temp [oC]	technique	Ca2+bath [mM]	t1 pulse [s]	t2 pulse [s]	holding potential [mV]	depolarization potential [mV]	repolarization potential [mV]	measurement potential [mV]	protocol	data source	PMID	IC50 [μM]	comments
	guinea pig VM			room	whole cell PC	1.8	0.4		-40	0		0	step	Mirams 2011	21300721	1.8	Hill coeff n = 1
IKr
in vitro cell model	transfection type	temp [oC]	technique	K+bath [mM]	t1 pulse [s]	t2 pulse [s]	holding potential [mV]	depolarization potential [mV]	repolarization potential [mV]	measurement potential [mV]	protocol	data source	PMID	IC50 [μM]	comments
CHO		~21	perforated PC	3.2?	1	2	-70	40	-30	-30	step	Männikkö 2010	19673885	0.88 (0.66)*	IonWorks, rapid potency comparison and re-examined, see PMID 19673885 for details
CHO	stably	21-23	whole cell PC	4	5	5	-80	-10	-60	-60	step	Arias 2003	12618228	0.55
HEK	stably	22+-0.5	whole cell PC	5.1	2	0	-80	20	-50	-50	step	Katchman 2006	16278312	2	t2 uncertain
HEK	stably	37+-1	whole cell PC	4	0.5	0.5	-40	30	-40	-40	step	Paul 2002	12086981	0.44
HEK	stably	room	whole cell PC	4	5	1.7	-80	20	-50	-50	step	Huang 2010	21158687	0.0851138	PatchXpress
HEK	stably		whole cell PC								step	Park 2013	23137660	0.585	PatchXpress 7000A
XO		22+-1	voltage-clamp 2-electrode	2			-80	20		-80	step	Mergenthaler 2001	11330342	14
INa
channel type	in vitro cell model	transfection type	stimulation frequency [Hz]	temp [oC]	technique	Na+bath [mM]	t1 pulse [s]	t2 pulse [s]	holding potential [mV]	depolarization potential [mV]	repolarization potential [mV]	measurement potential [mV]	protocol	data source	PMID	IC50 [μM]	comments
SCN5A	CHO		10	room	whole cell PC	10	0.03	0	-80	-10		-10		Persson 2005	15817095	0.6	isomer (R)
hNav1.5	CHO		3	room	whole cell PC	147	0.05		-90	0		0		Harmer 2008	17980627	0.77
SCN5A	CHO		0.2	room	whole cell PC	10	0.03	0	-80	-10		-10		Persson 2005	15817095	1.5	isomer (R)
hNav1.5	HEK		0.1	room	whole cell PC	40	0.02		-100	-30		-100		Mirams 2011	21300721	1.19	Hill coeff n = 1

## Sheet: Ranolazine
Ranolazine
IUPAC name: N-(2,6-dimethylphenyl)-2-[4-[2-hydroxy-3-(2-methoxyphenoxy)propyl]piperazin-1-yl]acetamide
Canonical smiles: CC1=C(C(=CC=C1)C)NC(=O)CN2CCN(CC2)CC(COC3=CC=CC=C3OC)O
Added: 1/31/14
ICa(L)
channel type	in vitro cell model	stimulation frequency [Hz]	transfection type	temp [oC]	technique	Ca2+bath [mM]	t1 pulse [s]	t2 pulse [s]	holding potential [mV]	depolarization potential [mV]	repolarization potential [mV]	measurement potential [mV]	protocol	data source	PMID	IC50 [μM]	comments
	canine AM			36-37	whole cell PC	2	0.24		-50	10		10	step	Schram 2004	15277312	311
	mongrel dog VM			35-37	whole cell PC	2	0.5?		-50	0			step	Antzelevitch 2004	15302796	50	step protocol proceeded by ramp from -90 to -50
	mongrel dog VM			35-37	whole cell PC	2	0.01?		-50	0			step	Antzelevitch 2004	15302796	296	step protocol proceeded by ramp from -90 to -50
IKr
in vitro cell model	transfection type	temp [oC]	technique	K+ bath [mM]	t1 pulse [s]	t2 pulse [s]	holding potential [mV]	depolarization potential [mV]	repolarization potential [mV]	measurement potential [mV]	protocol	data source	PMID	IC50 [μM]	comments
HEK		18-20	whole cell PC	4			-80	20	-50	-50	step	Wu 2009	19592609	14.44	Hill coeff n = 1.01
HEK		20-23	whole cell PC		2	2	-80	20	-50	-50	step	Wible 2005	15950494	14.6	Hill coeff n = 1
HEK	stably	23+-1	whole cell PC	4	4	5.7	-80	20	-50	-50	step	Rajamani 2008	18520952	12	Hill coeff n = 1.0
mongrel dog VM		35-37	whole cell PC	6	0.25	0	-40	30	-40	-40	step	Antzelevitch 2004	15302796	11.5
rabbit VM		35-37			3	2.5	-40	20	-40	-40	step	Belardinelli 2013	23010360	13
XO		room	voltage-clamp 2-electrode	2	4	4	-80	0	-50	-50	step	Schram 2004	15277312	106
IKs
channel type	in vitro cell model	transfection type	temp [oC]	technique	K+ bath [mM]	t1 pulse [s]	t2 pulse [s]	holding potential [mV]	depolarization potential [mV]	repolarization potential [mV]	measurement potential [mV]	protocol	data source	PMID	IC50 [μM]	comments
	canine AM		36-37	whole cell PC	5.4	3	2	-60	40	-40	-40		Schram 2004	15277312	1900
INa
channel type	in vitro cell model	transfection type	stimulation frequency [Hz]	temp [oC]	technique	Na+ bath [mM]	t1 pulse [s]	t2 pulse [s]	holding potential [mV]	depolarization potential [mV]	repolarization potential [mV]	measurement potential [mV]	protocol	data source	PMID	IC50 [μM]	comments
	canine AM				whole cell PC	5	0.04		-140	up to -40				Shram 2004	15277312	>1000
	canine VM		0.1	22-24	whole cell PC	140	0.22		-140	-30		-30	step	Undrovinas 2006	16686675	6.46
	canine VM		0.1	22-24	whole cell PC	5	<0.2		-140	-30		-30	step	Undrovinas 2006	16686675	244	failing canine heart
	canine VM		0.1	22-24	whole cell PC	5	<0.2		-140	-30		-30	step	Undrovinas 2006	16686675	294
SCN5A	HEK		1	16/22?	whole cell PC	5	0.02		-140	-20		-20		Zygmunt 2011	21821778	260
SCN5A	HEK		0.1	18-20	whole cell PC	140	0.65-0.7		-140	-20		-20		Wu 2009	19592609	6.86	Hill coeff n = 0.71
SCN5A	HEK		0.1	18-20	whole cell PC	140	0.024		-140	-20		-20		Wu 2009	19592609	428	Hill coeff n = 1.63
SCN5A	HEK		5	19-21	whole cell PC	140+NaOH	0.024		-140	-20		-20		Rajamani 2009	19879541	154.01	Hill coeff n = 0.14
SCN5A	HEK		2	19-21	whole cell PC	140+NaOH	0.024		-140	-20		-20		Rajamani 2009	19879541	157.18	Hill coeff n = 1.15
SCN5A	HEK		1	19-21	whole cell PC	140+NaOH	0.024		-140	-20		-20		Rajamani 2009	19879541	259.32	Hill coeff n = 0.93
SCN5A	HEK		0.1	19-21	whole cell PC	140+NaOH	0.024		-140	-20		-20		Rajamani 2009	19879541	427.98	Hill coeff n = 1.61
	mongrel dog VM			35-37	whole cell PC	132+NaOH							AP protocol	Antzelevitch 2004	15302796	5.9
	rabbit VM		0.1	21-23			0.02		-120	20		-20	step	Belardinelli2013	23010360	1321
			0.1	21-23			0.22		-120	20		-20	step	Belardinelli2013	23010360	17

[truncated: 2 more sheets: Vardenafil, Verapamil]
